# Supplementary material for: Therapeutic strategies for idiopathic granulomatous mastitis: an umbrella review of systematic reviews and meta-analyses
Source: Front Med (Lausanne). 2026 Jun 3;13:1852206. doi: 10.3389/fmed.2026.1852206 (PMC13272329; doi:10.3389/fmed.2026.1852206)
Supplement: Supplementary Table 1 — Detailed search strategies for all databases. [file Table_1.xlsx]

## Sheet: AMSTAR-2
AMSTAR-2 条目	AMSTAR-2	Han 2026	Zhou 2025	Sarmadian 2024	Zhang 2024	Godazandeh 2021	Lei 2017
1. PICO 明确性	Item 1: PICO components	Y	Y	Y	Y	Y	Y
⭐ 2. 方案注册	⭐ Item 2: Protocol registered	Y	Y	N	Y	N	N
3. 解释研究设计	Item 3: Study design justified	Y	PY	PY	PY	PY	PY
⭐ 4. 全面文献检索	⭐ Item 4: Comprehensive search strategy	Y	Y	Y	Y	Y	Y
5. 双人筛选文献	Item 5: Duplicate study selection	Y	Y	Y	Y	Y	Y
6. 双人提取数据	Item 6: Duplicate data extraction	Y	Y	Y	Y	Y	Y
⭐ 7. 排除文献清单	⭐ Item 7: Excluded studies listed	N	N	N	N	N	N
8. 纳入研究特征	Item 8: Included studies described	Y	Y	Y	Y	Y	Y
⭐ 9. 偏倚风险评估	⭐ Item 9: RoB assessed appropriately	Y	Y	Y	Y	Y	N
10. 原始研究基金	Item 10: Funding sources reported	N	N	N	N	N	N
⭐ 11. Meta 统计方法	⭐ Item 11: Appropriate meta-analysis	Y	Y	Y	Y	Y	Y
12. 偏倚对结果影响	Item 12: RoB impact assessed	Y	Y	PY	Y	PY	N
⭐ 13. 讨论偏倚风险	⭐ Item 13: RoB accounted for in discussion	Y	Y	Y	Y	Y	PY
14. 讨论异质性	Item 14: Heterogeneity explained	Y	Y	Y	Y	PY	PY
⭐ 15. 发表偏倚	⭐ Item 15: Publication bias investigated	Y	Y	Y	PY	Y	N
16. 利益冲突	Item 16: Conflicts of interest stated	Y	Y	Y	Y	Y	Y
最终评级	最终评级	低 (Low)	低 (Low)	极低 (Critically Low)	低 (Low)	极低 (Critically Low)	极低 (Critically Low)
