# Supplementary material for: Therapeutic strategies for idiopathic granulomatous mastitis: an umbrella review of systematic reviews and meta-analyses
Source: Front Med (Lausanne). 2026 Jun 3;13:1852206. doi: 10.3389/fmed.2026.1852206 (PMC13272329; doi:10.3389/fmed.2026.1852206)
Supplement: Supplementary Table 2 — AMSTAR-2 appraisal of the included reviews. [file Table_2.xlsx]

## Sheet: Sheet2
Standardized study ID	Lei 2017	Godazandeh 2021	Zhang 2024	Sarmadian 2024	Zhou 2025	Han 2026	Total appearances	Notes
Altintoprak 2015	1	1	0	1	0	0	3
Gunduz 2014	1	1	0	0	0	0	2
Karanlik 2014	1	1	0	1	1	0	4
Akcan 2014	1	1	0	1	1	0	4
Sheybani 2015	1	0	0	1	1	1	4
Calis 2014	0	1	0	1	0	0	2
Toktas 2021	0	0	1	1	0	0	2
Bouton 2015	1	0	0	1	0	0	2
Gurleyik 2012	1	0	0	1	0	0	2
Mizrakli 2015	0	1	0	1	0	0	2
Skandarajah 2015	0	1	0	1	1	0	3
Yabanoglu 2015	1	0	0	1	1	0	3
Akin 2017	0	1	0	1	0	0	2
Cetin 2019	0	0	1	1	0	0	2
Pandey 2014	1	0	0	1	0	0	2
Hur 2013	1	0	0	0	1	0	2
Neel 2013	1	0	0	0	0	0	1
Erhan 2000	0	1	0	0	0	0	1
Zhao 2014	0	0	1	0	0	0	1
Alrayes 2019	0	0	0	1	0	0	1
Tekgoz 2020	0	0	0	1	0	0	1
Aslan 2018	0	0	0	1	0	0	1
Tan 2019	0	0	0	1	0	0	1
Basim 2021	0	0	0	1	0	0	1
Akbulut 2011	0	0	0	1	0	0	1
Al-Jarrah 2013	0	0	0	1	0	0	1
Asoglu 2005	0	0	0	1	0	0	1
Atalay 2011	0	0	0	1	0	0	1
Azlina 2003	0	0	0	1	0	0	1
Baslam 2007	0	0	0	1	0	0	1
Cetinkaya 2021	0	0	0	1	0	0	1
Chirappapha 2018	0	0	0	1	1	0	2
Co 2018	0	0	0	1	0	0	1
Cornejo-Juarez 2014	0	0	0	1	0	0	1
Dag 2021	0	0	0	1	0	0	1
Elzahaby 2016	0	0	0	1	0	0	1
Erozyen 2010	0	0	0	1	0	0	1
Gopalakrishnan 2015	0	0	0	1	0	0	1
Govindasamy 2015	0	0	0	1	0	0	1
Kafadar 2021	0	0	0	1	0	0	1
Kayhan 2019	0	0	0	1	0	0	1
Kayahan 2017	0	0	0	1	0	0	1
Kehribar 2020	0	0	0	1	0	0	1
Koksal 2021	0	0	0	1	0	0	1
Liao 2020	0	0	0	1	0	0	1
Nair 2015	0	0	0	1	0	0	1
Okal 2010	0	0	0	1	0	0	1
Ozcel 2012	0	0	0	1	0	0	1
Ringsted 2021	0	0	0	1	0	0	1
Salehi 2014	0	0	0	1	0	0	1
Sen Oran 2013	0	0	0	1	0	0	1
Shin 2017	0	0	0	1	1	0	2
Shojaee 2021	0	0	0	1	1	0	2
Wang 2021	0	0	0	1	1	0	2
Yao 2010	0	0	0	1	0	0	1
Zhang 2020 [Medicine]	0	0	0	1	1	0	2
Ahmed 2016	0	0	0	1	0	0	1
Atak 2015	0	0	0	1	0	0	1
Galea 1989	0	0	0	1	0	0	1
McLean 2019	0	0	0	1	0	0	1
Oak 2021	0	0	0	1	0	0	1
Oran 2013	0	0	0	1	1	0	2
Postolova 2020	0	0	0	1	0	1	2
Avci 2015	0	0	0	1	0	0	1
Seo 2012	0	0	0	1	0	0	1
Akahane 2013	0	0	0	0	1	0	1
Lai 2005	0	0	0	0	1	0	1
Sakurai 2011	0	0	0	0	1	0	1
Ren 2023	0	0	0	0	1	0	1
Liu 2020	0	0	0	0	1	0	1
Erturk 2022	0	0	0	1	1	0	2
Alper 2022	0	0	0	0	1	0	1
Nawzad 2023	0	0	0	0	0	1	1
Ahmad 2019	0	0	0	0	0	1	1
Yalcin 2020	0	0	0	0	0	1	1
Erkan 2021	0	0	0	0	0	1	1
Kundaktepe 2022	0	0	0	1	0	1	2
Tolga 2021	0	0	0	0	0	1	1
Chunxiang 2022	0	0	0	0	0	1	1
Total Studies	11	9	3	62	19	9	113
